# Supplementary material for: Facilitators and Barriers to Chronic Disease Self-Management and Mobile Health Interventions for People Living With Diabetes and Hypertension in Cambodia: Qualitative Study
Source: JMIR Mhealth Uhealth. 2020 Apr 24;8(4):e13536. doi: 10.2196/13536 (PMC7210501; doi:10.2196/13536)
Supplement: Multimedia Appendix 1 [file mhealth_v8i4e13536_app1.xlsx]

## Sheet: msgdata
Message ID	Message script	Message length (seconds)	Message Type (IMB)	Message Topic	Message target audience	Full message / Part of message
A1	It is time to go to the pharmacy with your patient-book to buy your medicine for your prescription. Remember – taking your medicine every day even if you do not feel sick will help prevent serious complications.	35	Behavioral Informational Motivational	Medications	people who did not pick up their medications on time	Full
A1a	It is time to go to the pharmacy with your patient-book to buy your medicine for your prescription.	5	Behavioral	Medications	people who did not pick up their medications on time	Part
A1b	Remember – taking your medicine every day even if you do not feel sick will help prevent serious complications	12	Informational	Medications	people who did not pick up their medications on time	Part
A1c	If you sometimes forget to take medicine, ask your family to help you remember when to take your medicine. They care about you!	10	Motivational	Medications	people who did not pick up their medications on time	Part
A2	According to our records, you are almost out of medicines. If you have run out of medications, please remember to go buy your medications.	20	Behavioral	Medications	people who received A1 and two weeks later still have not picked up their medications.	Full
A3	It is important that you continue to take your medications every day even if you have been taking them for a long time. Do not stop taking medication even when you feel healthy again. Continuing to take will help keep your blood sugar and blood pressure in good control.	31	Behavioral Informational	Medications	all MoPoTsyo members	Full
A3a	It is important that you continue to take your medications every day even if you have been taking them for a long time.	9	Behavioral	Medications	all MoPoTsyo members	Part
A3b	Do not stop taking medication even when you feel healthy again.	5	Informational	Medications	all MoPoTsyo members	Part
A3c	Continuing to take will help keep your blood sugar and blood pressure in good control.	9	Informational	Medications	all MoPoTsyo members	Part
A4	If you don’t feel motivated to take your medications, think about the people who want you to be healthy.	18	Motivational	Medications	For people who received A2 and two weeks later still have not picked up their medications.	Full
B1	The lab team is organizing blood collection in your area very soon. Contact your PE about the exact place and time. It is your opportunity to get a check your blood and urine. Your Doctor needs the lab results to prescribe the best medicines for you, so you must show the lab results to the doctor so he can prescribe the right medications for you in your patient book. Remember to not eat or drink …	49	Behavioral Informational	Labs	For members who have last lab profile >12 months old, and selects the patients who in or near the area where the Lab team goes, and removes the patients who live too far from the blood collection HC coverage area, in the OD. Send message when lab team will be in their region. Send one week before the lab team is scheduled to visit.	Full
B1a	The lab team is organizing blood collection in your area very soon. Contact your PE about the exact place and time.	12	Behavioral	Labs	For members who have last lab profile >12 months old, and selects the patients who in or near the area where the Lab team goes, and removes the patients who live too far from the blood collection HC coverage area, in the OD. Send message when lab team will be in their region. Send one week before the lab team is scheduled to visit.	Part
B1b	It is your opportunity to get a check your blood and urine. Your Doctor needs the lab results to prescribe the best medicines for you, so you must show the lab results to the doctor so he can prescribe the right medications for you in your patient book.	19	Informational	Labs	For members who have last lab profile >12 months old, and selects the patients who in or near the area where the Lab team goes, and removes the patients who live too far from the blood collection HC coverage area, in the OD. Send message when lab team will be in their region. Send one week before the lab team is scheduled to visit.	Part
B1c	Remember to not eat or drink anything except pure water for 8 hours before the blood draw.	10	Behavioral	Labs	For members who have last lab profile >12 months old, and selects the patients who in or near the area where the Lab team goes, and removes the patients who live too far from the blood collection HC coverage area, in the OD. Send message when lab team will be in their region. Send one week before the lab team is scheduled to visit.	Part
B2	The next blood collection will be very soon. If you have no money, You should at least check your Kidney function but doing the whole lab profile one time per year is much clearer. Remember to not eat or drink anything except pure water for 8 hours before the blood draw. Try not to drink any alcohol 3 days before you provide your blood sample.	38	Behavioral Informational	Labs	For members who have last lab profile >12 months old, and selects the patients who in or near the area where the Lab team goes, and removes the patients who live too far from the blood collection HC coverage area, in the OD. Send message when lab team will be in their region.	Full
B2a	The next blood collection will be very soon.	4	Behavioral	Labs	For members who have last lab profile >12 months old, and selects the patients who in or near the area where the Lab team goes, and removes the patients who live too far from the blood collection HC coverage area, in the OD. Send message when lab team will be in their region.	Part
B2b	If you have no money, You should at least check your Kidney function but doing the whole lab profile one time per year is much clearer.	14	Informational	Labs	For members who have last lab profile >12 months old, and selects the patients who in or near the area where the Lab team goes, and removes the patients who live too far from the blood collection HC coverage area, in the OD. Send message when lab team will be in their region.	Part
B2c	Remember to not eat or drink anything except pure water for 8 hours before the blood draw. Try not to drink any alcohol 3 days before you provide your blood sample.	12	Behavioral	Labs	For members who have last lab profile >12 months old, and selects the patients who in or near the area where the Lab team goes, and removes the patients who live too far from the blood collection HC coverage area, in the OD. Send message when lab team will be in their region.	Part
B3	By updating the lab profile at least one time per year the Doctor can see if he is prescribing the right treatment specially for you. Remember to not eat or drink anything except pure water for 8 hours before the blood draw.	25	Behavioral Informational	Labs	For members who have last lab profile >12 months old, and selects the patients who in or near the area where the Lab team goes, and removes the patients who live too far from the blood collection HC coverage area, in the OD. Send message when lab team will be in their region. Sent monthly to those needing labs in next month.	Full
B3a	By updating the lab profile at least one time per year the Doctor can see if he is prescribing the right treatment specially for you.	9	Informational	Labs	For members who have last lab profile >12 months old, and selects the patients who in or near the area where the Lab team goes, and removes the patients who live too far from the blood collection HC coverage area, in the OD. Send message when lab team will be in their region. Sent monthly to those needing labs in next month.	Part
B3b	Remember to not eat or drink anything except pure water for 8 hours before the blood draw.	8	Behavioral	Labs	For members who have last lab profile >12 months old, and selects the patients who in or near the area where the Lab team goes, and removes the patients who live too far from the blood collection HC coverage area, in the OD. Send message when lab team will be in their region. Sent monthly to those needing labs in next month.	Part
C1	The next time the Doctor for Diabetes and High Blood Pressure will do consultations for our members at your hospital: {Name Facility: {on [SPECIFY DATE]. You can contact your PE to buy the coupon to be sure you have an appointment. Remember – going to the doctor regularly is important so that you stay in control of your diabetes and hypertension.	31	Behavioral Motivational	Annual visits	MoPoTsyo members who have their last Medical Consultation record-prescription that is >12 months old, and selects the patients who live by OD. Send message when doctor will be in their region.	Full
C1a	The next time the Doctor for Diabetes and High Blood Pressure will do consultations for our members at your hospital: {Name Facility: {on [SPECIFY DATE]. You can contact your PE to buy the coupon to be sure you have an appointment.	12	Behavioral	Annual visits	MoPoTsyo members who have their last Medical Consultation record-prescription that is >12 months old, and selects the patients who live by OD. Send message when doctor will be in their region.	Part
C1b	Remember – going to the doctor regularly is important so that you stay in control of your diabetes and hypertension.	11	Motivational	Annual visits	MoPoTsyo members who have their last Medical Consultation record-prescription that is >12 months old, and selects the patients who live by OD. Send message when doctor will be in their region.	Part
C2	It looks like you did not see the doctor for more than 1 year. If you went to another doctor for your diabetes or high blood pressure, press #1, if not, press #2. Going to your doctor is important so that they can prescribe the medications and other things you need for your blood pressure and blood sugar, to stay healthy and feel better. They also can tell you whether there are any medications th…	43	Behavioral Informational	Annual visits	MoPoTsyo members who have their last Medical Consultation record-prescription that is >12 months old, and selects the patients who live by OD. Send message when doctor will be in their region. Send on monthly basis to all people who should have a doctor's visit in the next month.	Full
C2a	It looks like you did not see the doctor for more than 1 year. If you went to another doctor for your diabetes or high blood pressure, press #1, if not, press #2.	14	Behavioral	Annual visits	MoPoTsyo members who have their last Medical Consultation record-prescription that is >12 months old, and selects the patients who live by OD. Send message when doctor will be in their region. Send on monthly basis to all people who should have a doctor's visit in the next month.	Part
C2b	Going to your doctor is important so that they can prescribe the medications and other things you need for your blood pressure and blood sugar, to stay healthy and feel better.	15	Informational	Annual visits	MoPoTsyo members who have their last Medical Consultation record-prescription that is >12 months old, and selects the patients who live by OD. Send message when doctor will be in their region. Send on monthly basis to all people who should have a doctor's visit in the next month.	Part
C2c	They also can tell you whether there are any medications that you do not need to take any more.	6	Informational	Annual visits	MoPoTsyo members who have their last Medical Consultation record-prescription that is >12 months old, and selects the patients who live by OD. Send message when doctor will be in their region. Send on monthly basis to all people who should have a doctor's visit in the next month.	Part
C3	Going to your doctor is important - you may not feel sick but your blood sugar or blood pressure may be too high and the doctor can help prevent a serious health problem (like a stroke or heart attack).	25	Behavioral Informational	Annual visits	all MoPoTsyo members	Full
C3a	Going to your doctor is important-	4	Behavioral	Annual visits	all MoPoTsyo members	Part
C3b	- you may not feel sick but your blood sugar or blood pressure may be too high and the doctor can help prevent a serious health problem (like a stroke or heart attack).	13	Informational	Annual visits	all MoPoTsyo members	Part
D1	It looks like your blood sugar (blood pressure) is too high which may make you feel worse or have other health problems. Please go to see a Doctor who can prescribe the right medicines for you. You can also contact your PE to get an appointment with a doctor.	33	Behavioral Informational	Missed lab + uncontrolled disease	For those who missed the annual physician lab visit AND have uncontrolled blood pressure or blood sugar – send follow-ups ONLY to patients who do not go to doctor after each message.	Full
D1a	It looks like your blood sugar (blood pressure) is too high which may make you feel worse or have other health problems.	10	Informational	Missed lab + uncontrolled disease	For those who missed the annual physician lab visit AND have uncontrolled blood pressure or blood sugar – send follow-ups ONLY to patients who do not go to doctor after each message.	Part
D1b	Please go to see a Doctor who can prescribe the right medicines for you. You can also contact your PE to get an appointment with a doctor.	15	Behavioral	Missed lab + uncontrolled disease	For those who missed the annual physician lab visit AND have uncontrolled blood pressure or blood sugar – send follow-ups ONLY to patients who do not go to doctor after each message.	Part
D2	If you have the ID Poor Card, you do not have to pay for the coupon for the medical consultation. We know that going to the doctor sometimes feels like it costs a lot of time, but going to the doctor can actually help save you time and money so you can continue to work, take care of your family, and be happier.	32	Behavioral Motivational	Missed lab + uncontrolled disease	all MoPoTsyo members	Full
D2a	If you have the ID Poor Card, you do not have to pay for the coupon for the medical consultation.	6	Behavioral	Missed lab + uncontrolled disease	all MoPoTsyo members	Part
D2b	We know that going to the doctor sometimes feels like it costs a lot of time, but going to the doctor can actually help save you time and money so you can continue to work, take care of your family, and be happier.	18	Motivational	Missed lab + uncontrolled disease	all MoPoTsyo members	Part
D3	Your blood sugar (blood pressure) is still too high. Press #1 if you will contact your peer educator.	19	Behavioral Motivational	Missed lab + uncontrolled disease	For those who missed the annual physician lab visit AND have uncontrolled blood pressure or blood sugar – send follow-ups ONLY to patients who do not go to doctor after each message. For people who received D1 and 3 weeks later still have high sugar and high blood pressure.	Full
D3a	Your blood sugar (blood pressure) is still too high.	5	Behavioral	Missed lab + uncontrolled disease	For those who missed the annual physician lab visit AND have uncontrolled blood pressure or blood sugar – send follow-ups ONLY to patients who do not go to doctor after each message. For people who received D1 and 3 weeks later still have high sugar and high blood pressure.	Part
D3b	Press #1 if you will contact your peer educator.	6	Motivational	Missed lab + uncontrolled disease	For those who missed the annual physician lab visit AND have uncontrolled blood pressure or blood sugar – send follow-ups ONLY to patients who do not go to doctor after each message. For people who received D1 and 3 weeks later still have high sugar and high blood pressure.	Part
E1	Maintaining a healthy weight is very important. It helps keep both blood sugar and blood pressure under control and you feel healthier and happier.	22	Behavioral Informational	Weight management/ Diet	all MoPoTsyo members	Full
E1a	Maintaining a healthy weight is very important.	6	Behavioral	Weight management/ Diet	all MoPoTsyo members	Part
E1b	It helps keep both blood sugar and blood pressure under control and you feel healthier and happier.	8	Informational	Weight management/ Diet	all MoPoTsyo members	Part
E2	If your blood pressure is too high, Reducing your intake from salt, will help control your blood pressure. For example, reducing food and drinks like prahok, pa ok, mhoup pa ab, fish sauce, soya sauce, too much MSG.	27	Informational	Weight management/ Diet	For people who received D1 and one month later still have high blood pressure (last F.U. record which has BP >140/90)	Full
E2a	If your blood pressure is too high, Reducing your intake from salt, will help control your blood pressure.	8	Informational	Weight management/ Diet	For people who received D1 and one month later still have high blood pressure (last F.U. record which has BP >140/90)	Part
E2b	For example, reducing food and drinks like prahok, pa ok, mhoup pa ab, fish sauce, soya sauce, too much MSG.	11	Informational	Weight management/ Diet	For people who received D1 and one month later still have high blood pressure (last F.U. record which has BP >140/90)	Part
E3	If your blood sugar is still too high, you can reduce it by reducing the food that contains a lot of sugar: Number 1: eat less white rice, 2: less white bread, and 3) less energy drinks.	30	Informational	Weight management/ Diet	For people who received D1 and one month later still have high blood sugar (last F.U. record which has FBG>126mg or PPBG>180mg/DL)	Full
E3a	If your blood sugar is still too high, you can reduce it by reducing the food that contains a lot of sugar:	8	Informational	Weight management/ Diet	For people who received D1 and one month later still have high blood sugar (last F.U. record which has FBG>126mg or PPBG>180mg/DL)	Part
E3b	Number 1: eat less white rice, 2: less white bread, and 3) less energy drinks.	14	Informational	Weight management/ Diet	For people who received D1 and one month later still have high blood sugar (last F.U. record which has FBG>126mg or PPBG>180mg/DL)	Part
E4	To know what you can eat take a look at the Poster with the Diabetes Food Pyramid: By avoiding the food in the red area, and eating mostly the food items in the green area you can lower your blood sugar in a natural way. If you do not have the Pyramid Poster any more you can buy a new poster for 1500 riels from your PE.	30	Behavioral Informational	Weight management/ Diet	For those with BMI >23	Full
E4a	To know what you can eat take a look at the Poster with the Diabetes Food Pyramid: By avoiding the food in the red area, and eating mostly the food items in the green area you can lower your blood sugar in a natural way.	13	Informational	Weight management/ Diet	For those with BMI >23	Part
E4b	If you do not have the Pyramid Poster any more you can buy a new poster for 1500 riels from your PE.	9	Behavioral	Weight management/ Diet	For those with BMI >23	Part
E5	Did you know that most energy drinks contain high sugar that can ruin your health? Avoiding these drinks and keeping them out of the house improves your health and keeps your family healthy as well.	25	Informational Motivational	Weight management/ Diet	For those with BMI >23	Full
E5a	Did you know that most energy drinks contain high sugar that can ruin your health.	7	Informational	Weight management/ Diet	For those with BMI >23	Part
E5b	Avoiding these drinks and keeping them out of the house improves your health and keeps your family healthy as well.	10	Motivational	Weight management/ Diet	For those with BMI >23	Part
F1	Did you know that blood pressure rises as body weight increases? Losing even 2 kg can lower your blood pressure and your risk of other chronic diseases like stroke or heart attack.	26	Informational	Weight management/ Diet	For those with BMI >23	Full
F1a	Did you know that blood pressure rises as body weight increases?	6	Informational	Weight management/ Diet	For those with BMI >23	Part
F1b	Losing even 2 kg can lower your blood pressure and your risk of other chronic diseases like stroke or heart attack.	12	Informational	Weight management/ Diet	For those with BMI >23	Part
F2	One way to help lose weight is to eat very slowly and cut your regular food by half. Talk to your family about your weight goals so they can help support you at meal times.	30	Informational Motivational	Weight management/ Diet	For those with BMI >23	Full
F2a	One way to help lose weight is to eat very slowly and cut your regular food by half.	8	Informational	Weight management/ Diet	For those with BMI >23	Part
F2b	Talk to your family about your weight goals so they can help support you at meal times.	14	Motivational	Weight management/ Diet	For those with BMI >23	Part
F3	Another effective way to help lose weight is to be more active. There are lots of ways to be active that you may already be doing – such as walking and working in the garden. Try to be active at least 30 minutes a day for at least five days a week. If you want to lose weight, your weight loss begins after 30 minutes of physical activity.”	41	Behavioral Informational	Weight management/ Physical Activity	For those with BMI >23	Full
F3a	Another effective way to help lose weight is to be more active.	7	Behavioral	Weight management/ Physical Activity	For those with BMI >23	Part
F3b	There are lots of ways to be active that you may already be doing – such as walking and working in the garden.	7	Informational	Weight management/ Physical Activity	For those with BMI >23	Part
F3c	Try to be active at least 30 minutes a day for at least five days a week. If you want to lose weight, your weight loss begins after 30 minutes of physical activity.	19	Informational	Weight management/ Physical Activity	For those with BMI >23	Part
F4	Why should you get down to a normal weight? Both you and your family will feel better. Press #1 if you would like to join a group of people focused on weight loss . Press #2 if you feel like you have your weight enough under control.	29	Motivational	Weight management	For those with BMI >23	Full
F4a	Why should you get down to a normal weight? Both you and your family will feel better.	10	Motivational	Weight management	For those with BMI >23	Part
F4b	Press #1 if you would like to join a group of people focused on weight loss . Press #2 if you feel like you have your weight enough under control.	11	Motivational	Weight management	For those with BMI >23	Part
G1	If you have high blood pressure, reduce foods with high salt. If your blood pressure is too high, reducing your intake from salt, will help control your blood pressure. For example, reducing food and drinks like prahok, pa ok, mhoup pa ab, fish sauce, soya sauce, too much MSG.	32	Behavioral Informational	Diet	For those with HBP medications	Full
G1a	If you have high blood pressure, reduce foods with high salt.	7	Behavioral	Diet	For those with HBP medications	Part
G1b	If your blood pressure is too high, reducing your intake from salt, will help control your blood pressure.	7	Informational	Diet	For those with HBP medications	Part
G1c	For example, reducing food and drinks like prahok, pa ok, mhoup pa ab, fish sauce, soya sauce, too much MSG.	10	Informational	Diet	For those with HBP medications	Part
G2	Most industrial foods, fast foods are not healthy. Home prepared foods, Natural foods, such as locally grown fruits, vegetables and local oils are best to remain healthy. Follow the Food Pyramid that you get from your Peer Educator.	34	Informational Motivational	Diet	For those with HBP medications	Full
G2a	Most industrial foods, fast foods are not healthy.	11	Informational	Diet	For those with HBP medications	Part
G2b	Home prepared foods, Natural foods, such as locally grown fruits, vegetables and local oils are best to remain healthy.	7	Informational	Diet	For those with HBP medications	Part
G2c	Follow the Food Pyramid that you get from your Peer Educator.	8	Motivational	Diet	For those with HBP medications	Part
G3	I know it’s hard to cut salt out of your diet – especially when you are not the one doing the cooking in your family or you are cooking for others. The cook can add other spices like chilli, rumdeng,romeac, garlic, onion, pepper as much as you want. A little bit of MSG is ok to put but remember it also contains salt.	36	Informational Motivational	Diet	For those with HBP medications	Full
G3a	I know it’s hard to cut salt out of your diet – especially when you are not the one doing the cooking in your family or you are cooking for others.	10	Motivational	Diet	For those with HBP medications	Part
G3b	The cook can add other spices like chilli, rumdeng,romeac, garlic, onion, pepper as much as you want.	9	Informational	Diet	For those with HBP medications	Part
G3c	A little bit of MSG is ok to put but remember it also contains salt.	9	Informational	Diet	For those with HBP medications	Part
G4	Talk to your family about reducing salt can help everyone stay healthy. Another way to reduce salt is to eat your afternoon fruit snack without [insert special salt that put on mango]. Any salt that you add to your food, raises your blood pressure.	33	Informational Motivational	Diet	For those with HBP medications	Full
G4a	Talk to your family about reducing salt can help everyone stay healthy.	8	Motivational	Diet	For those with HBP medications	Part
G4b	Another way to reduce salt is to eat your afternoon fruit snack without [insert special salt that put on mango].	10	Informational	Diet	For those with HBP medications	Part
G4c	Any salt that you add to your food, raises your blood pressure.	7	Informational	Diet	For those with HBP medications	Part
G5	We know that healthier food doesn’t always taste as good – the whole rice may feel like a rock or your tongue doesn’t recognize the taste of the meal! The healthier you eat the more you will get used to the taste. And it is OK to have unhealthy foods once in a while or in small portions.	39	Informational Motivational	Diet	all MoPoTsyo members	Full
G5a	We know that healthier food doesn’t always taste as good – the whole rice may feel like a rock or your tongue doesn’t recognize the taste of the meal! The healthier you eat the more you will get used to the taste.	21	Informational	Diet	all MoPoTsyo members	Part
G5b	And it is OK to have unhealthy foods once in a while or in small portions.	10	Motivational	Diet	all MoPoTsyo members	Part
H1	Physical activity is very important. This includes such things as walking, doing exercise (hat pran), play badminton, volleyball, and other activities that you may already be doing in your daily like planting a garden, cutting wood, washing clothes, or dancing. It’s important to do something active several times a week.	35	Behavioral Informational	Physical Activity	all MoPoTsyo members	Full
H1a	Physical activity is very important.	5	Behavioral	Physical Activity	all MoPoTsyo members	Part
H1b	This includes such things as walking, doing exercise (hat pran), play badminton, volleyball, and other activities that you may already be doing in your daily like planting a garden, cutting wood, washing clothes, or dancing.	15	Informational	Physical Activity	all MoPoTsyo members	Part
H1c	It’s important to do something active several times a week.	7	Informational	Physical Activity	all MoPoTsyo members	Part
H2	Remember - some physical activity is better than none, but more is better. It is important to be active a total of 30 minutes over a day, 5 days a week – it is Ok to be active a little bit throughout the day to reach these goals. If at first you do not succeed, try again.	42	Behavioral Informational Motivational	Physical Activity	all MoPoTsyo members	Full
H2a	Remember - some physical activity is better than none, but more is better.	11	Behavioral	Physical Activity	all MoPoTsyo members	Part
H2b	It is important to be active a total of 30 minutes over a day, 5 days a week-	9	Informational	Physical Activity	all MoPoTsyo members	Part
H2c	-it is Ok to be active a little bit throughout the day to reach these goals. If at first you do not succeed, try again.	14	Motivational	Physical Activity	all MoPoTsyo members	Part
H3	Enlist a friend or family member to be active with. You can get to know other people in your village who are living with high blood sugar or blood pressure through your peer educator. It’s more fun to be active with others.	36	Motivational	Physical Activity	all MoPoTsyo members	Full
H3a	Enlist a friend or family member to be active with.	10	Motivational	Physical Activity	all MoPoTsyo members	Part
H3b	You can get to know other people in your village who are living with high blood sugar or blood pressure through your peer educator.	11	Motivational	Physical Activity	all MoPoTsyo members	Part
H3c	It’s more fun to be active with others.	7	Motivational	Physical Activity	all MoPoTsyo members	Part
H4	A little exercise [hat pran OR polocam OR cham ka / working in garden] can help make your other treatments more effective. Press #1 if you would like ideas from your peer educator about how to build physical activity into your life.	31	Informational Motivational	Physical Activity	all MoPoTsyo members	Full
H4a	A little exercise [hat pran OR polocam OR cham ka / working in garden] can help make your other treatments more effective.	12	Informational	Physical Activity	all MoPoTsyo members	Part
H4b	Press #1 if you would like ideas from your peer educator about how to build physical activity into your life.	11	Motivational	Physical Activity	all MoPoTsyo members	Part
I1	Having more than two glasses of alcohol every day is bad for your health. Remember always drink in moderation. Do not drink every day. If you have a day with alcohol, then let it be followed by a day without alcohol.	28	Behavioral Informational	Alcohol	all MoPoTsyo members	Full
I1a	Having more than two glasses of alcohol every day is bad for your health.	6	Informational	Alcohol	all MoPoTsyo members	Part
I1b	Remember always drink in moderation.	5	Behavioral	Alcohol	all MoPoTsyo members	Part
I1c	Do not drink every day. If you have a day with alcohol, then let it be followed by a day without alcohol.	9	Informational	Alcohol	all MoPoTsyo members	Part
J1	Don’t smoke – Smoking is the biggest risk factor for premature death. If you smoke, try to stop before it is too late!	25	Behavioral Informational Motivational	Smoking	all MoPoTsyo members	Full
J1a	Don’t smoke	3	Behavioral	Smoking	all MoPoTsyo members	Part
J1b	Smoking is the biggest risk factor for premature death.	7	Informational	Smoking	all MoPoTsyo members	Part
J1c	If you smoke, try to stop before it is too late!	7	Motivational	Smoking	all MoPoTsyo members	Part
J2	Remember – smoking is not just bad for your health, it is also bad for those around you that you care about. Press #1 if you would like your peer educator to talk with you about smoking at a future class.	26	Behavioral Motivational	Smoking	all MoPoTsyo members	Full
J2a	Remember – smoking is not just bad for your health, it is also bad for those around you that you care about.	10	Behavioral	Smoking	all MoPoTsyo members	Part
J2b	Press #1 if you would like your peer educator to talk with you about smoking at a future class.	8	Motivational	Smoking	all MoPoTsyo members	Part
